# Supplementary material for: A Chemiluminescence Signal Amplification Method for MicroRNA Detection: The Combination of Molecular Aptamer Beacons with Enzyme-Free Hybridization Chain Reaction
Source: Molecules. 2024 Dec 6;29(23):5782. doi: 10.3390/molecules29235782 (PMC11643668; doi:10.3390/molecules29235782)
Supplement: Supplementary file 1 [file molecules-29-05782-s001.zip]

Archive with 1 entries (1 files):
- molecules-3322456-supplementary.pdf
